# Supplementary material for: Depression proteomic profiling in adolescents with transcriptome analyses in independent cohorts
Source: Front Psychiatry. 2024 May 15;15:1372106. doi: 10.3389/fpsyt.2024.1372106 (PMC11133714; doi:10.3389/fpsyt.2024.1372106)
Supplement: Supplementary file 3 [file DataSheet_2.xlsx]

## Sheet: PSY (S5)
Model formula	Contrast	Gene	Coef.	logFC	β	95% CI β	Std. Error β	T.value	P.value	Adj.P.val
RBKS ~ Case_Control + Gender + Age	Control/Depressed	RBKS	Case-Control:Depressed	0.195382	0.227759100822361	0.0615812267477997 – 0.393936974896922	0.0845616418147446	2.69340916205636	0.00733267	0.315305
CRADD ~ Case_Control + Gender + Age	Control/Depressed	CRADD	Case-Control:Depressed	0.270876	0.189463918589589	0.0249161572628443 – 0.354011679916334	0.0837321390240381	2.26273830810887	0.0241204	1
ASGR1 ~ Case_Control + Gender + Age	Control/Depressed	ASGR1	Case-Control:Depressed	0.0875627	0.104869360007235	0.00704485783180914 – 0.202693862182662	0.0497791932875041	2.10669062878447	0.0356889	1
HMOX2 ~ Case_Control + Gender + Age	Control/Depressed	HMOX2	Case-Control:Depressed	0.124373	0.11711154345862	0.00566587354707691 – 0.228557213370164	0.0567104909323594	2.0650772288024	0.0394791	1
PPP3R1 ~ Case_Control + Gender + Age	Control/Depressed	PPP3R1	Case-Control:Depressed	0.0901903	0.117388405136055	0.00196005470273433 – 0.232816755569376	0.058737126581784	1.99853843671781	0.0462502	1
KLB ~ Case_Control + Gender + Age	Control/Depressed	KLB	Case-Control:Depressed	-0.343352	-0.186593296227561	-0.376454364433648 – 0.00326777197852565	0.096613124542707	-1.93134521951082	0.0540584	1
NEFL ~ Case_Control + Gender + Age	Control/Depressed	NEFL	Case-Control:Depressed	0.114238	0.104461088780572	-0.00610238750146379 – 0.215024565062608	0.0562615759241183	1.85670392385492	0.0639966	1
FUT8 ~ Case_Control + Gender + Age	Control/Depressed	FUT8	Case-Control:Depressed	0.117431	0.0983845343462414	-0.00644636604102619 – 0.203215434733509	0.053344484631497	1.84432439503128	0.0657829	1
FKBP5 ~ Case_Control + Gender + Age	Control/Depressed	FKBP5	Case-Control:Depressed	0.265246	0.193520733802319	-0.0156389145109938 – 0.402680382115632	0.106433442847105	1.81823239599904	0.0696831	1
PMVK ~ Case_Control + Gender + Age	Control/Depressed	PMVK	Case-Control:Depressed	0.395046	0.219048589381161	-0.0250096616213308 – 0.463106840383654	0.124192023265058	1.76378952224375	0.0784355	1
IL15 ~ Case_Control + Gender + Age	Control/Depressed	IL15	Case-Control:Depressed	0.050435	0.0574381214893574	-0.0108215290187902 – 0.125697771997505	0.0347347572522185	1.6536209270813	0.0988913	1
CD63 ~ Case_Control + Gender + Age	Control/Depressed	CD63	Case-Control:Depressed	0.14637	0.114658090579831	-0.0223971916430529 – 0.251713372802715	0.0697422550907721	1.64402614212287	0.100859	1
PTS ~ Case_Control + Gender + Age	Control/Depressed	PTS	Case-Control:Depressed	0.118361	0.125359358091183	-0.036882298321805 – 0.28760101450417	0.0825586493594822	1.51842791838	0.129598	1
PSME1 ~ Case_Control + Gender + Age	Control/Depressed	PSME1	Case-Control:Depressed	0.110053	0.10242677893328	-0.0301460154646304 – 0.23499957333119	0.0674612863877764	1.51830456277571	0.129629	1
WWP2 ~ Case_Control + Gender + Age	Control/Depressed	WWP2	Case-Control:Depressed	0.102428	0.0925679123769843	-0.0327665302452503 – 0.217902354999219	0.0637779626384959	1.45140905333829	0.147352	1
AKT1S1 ~ Case_Control + Gender + Age	Control/Depressed	AKT1S1	Case-Control:Depressed	0.144744	0.12836506257088	-0.0587384746783599 – 0.315468599820121	0.0952099212199754	1.34823200067882	0.178252	1
TBCB ~ Case_Control + Gender + Age	Control/Depressed	TBCB	Case-Control:Depressed	0.385867	0.175441497882869	-0.0988054850351491 – 0.449688480800886	0.139553928388098	1.25715914922128	0.209338	1
MAD1L1 ~ Case_Control + Gender + Age	Control/Depressed	MAD1L1	Case-Control:Depressed	0.124404	0.101149892620453	-0.0607634834586599 – 0.263063268699566	0.0823915999002055	1.22767239309551	0.220202	1
DEFB4A ~ Case_Control + Gender + Age	Control/Depressed	DEFB4A	Case-Control:Depressed	-0.0268558	0.202494909363955	-0.130264749574368 – 0.535254568302278	0.169328818570116	1.19586796313768	0.232368	1
PTPN1 ~ Case_Control + Gender + Age	Control/Depressed	PTPN1	Case-Control:Depressed	0.213999	0.11468600031479	-0.0783788502861237 – 0.307750850915703	0.0982434083625744	1.16736585411952	0.243671	1
IFI30 ~ Case_Control + Gender + Age	Control/Depressed	IFI30	Case-Control:Depressed	0.0932834	0.0715153079656312	-0.0585765549457551 – 0.201607170877017	0.0661988340853947	1.08031068754743	0.280574	1
EIF4B ~ Case_Control + Gender + Age	Control/Depressed	EIF4B	Case-Control:Depressed	0.137195	0.116122174315288	-0.117240034695034 – 0.34948438332561	0.118749211598256	0.977877433899474	0.328652	1
CD302 ~ Case_Control + Gender + Age	Control/Depressed	CD302	Case-Control:Depressed	0.0228733	0.0564648927434947	-0.0619468493675 – 0.17487663485449	0.0602552618921887	0.9370948025174	0.349205	1
SMOC1 ~ Case_Control + Gender + Age	Control/Depressed	SMOC1	Case-Control:Depressed	0.0316738	0.0332324115582631	-0.0401837771391545 – 0.106648600255681	0.0373587247195689	0.889548875335554	0.374176	1
CDH15 ~ Case_Control + Gender + Age	Control/Depressed	CDH15	Case-Control:Depressed	-0.209604	-0.0569054427052758	-0.200372413155011 – 0.0865615277444591	0.0730049209919106	-0.779474067393091	0.436104	1
CDH17 ~ Case_Control + Gender + Age	Control/Depressed	CDH17	Case-Control:Depressed	-0.127026	-0.0641930781723375	-0.237335014452144 – 0.108948858107469	0.088105389964461	-0.728594223329935	0.466623	1
PLA2G10 ~ Case_Control + Gender + Age	Control/Depressed	PLA2G10	Case-Control:Depressed	-0.0642859	-0.0702598166156696	-0.263885032526506 – 0.123365399295167	0.0985285570978497	-0.713090891465039	0.476153	1
ADGRB3 ~ Case_Control + Gender + Age	Control/Depressed	ADGRB3	Case-Control:Depressed	0.0120935	0.0262897534554161	-0.0732137363257667 – 0.125793243236599	0.0506335666468941	0.519215911427972	0.603862	1
LTBP3 ~ Case_Control + Gender + Age	Control/Depressed	LTBP3	Case-Control:Depressed	-0.0721587	-0.0398530891274137	-0.209259770402667 – 0.12955359214784	0.0862046598128644	-0.46230782899588	0.644081	1
SFRP1 ~ Case_Control + Gender + Age	Control/Depressed	SFRP1	Case-Control:Depressed	0.052555	0.0229556992581958	-0.0761321467647219 – 0.122043545281113	0.0504220612415886	0.455270940793308	0.649131	1
NPM1 ~ Case_Control + Gender + Age	Control/Depressed	NPM1	Case-Control:Depressed	-0.0529823	-0.0513335854465508	-0.317203259296904 – 0.214536088403803	0.135291032303428	-0.37943080611153	0.704544	1
DSG3 ~ Case_Control + Gender + Age	Control/Depressed	DSG3	Case-Control:Depressed	-0.0672866	-0.0179709898332564	-0.12939081181658 – 0.0934488321500673	0.056697337898239	-0.316963555952326	0.751416	1
CRIP2 ~ Case_Control + Gender + Age	Control/Depressed	CRIP2	Case-Control:Depressed	-0.0549421	0.0189097795704449	-0.0987439100448366 – 0.136563469185726	0.0598695176168075	0.315849873578007	0.752261	1
BST2 ~ Case_Control + Gender + Age	Control/Depressed	BST2	Case-Control:Depressed	-0.041186	0.0174228347645807	-0.0914252731007213 – 0.126270942629883	0.0553886897445113	0.314555820781213	0.753242	1
IL32 ~ Case_Control + Gender + Age	Control/Depressed	IL32	Case-Control:Depressed	-0.0438758	0.0203115681789018	-0.115391520663482 – 0.156014657021286	0.0690541749661292	0.294139611238053	0.768785	1
LEPR ~ Case_Control + Gender + Age	Control/Depressed	LEPR	Case-Control:Depressed	0.0359989	0.0116270034372214	-0.0757150117371114 – 0.0989690186115542	0.0444450516874228	0.261604003050618	0.793745	1
CD33 ~ Case_Control + Gender + Age	Control/Depressed	CD33	Case-Control:Depressed	-0.00290808	0.0297923095870319	-0.267902355855931 – 0.327486975029995	0.151485568157245	0.196667642663537	0.844175	1
GGT5 ~ Case_Control + Gender + Age	Control/Depressed	GGT5	Case-Control:Depressed	0.00855685	0.00775896004152369	-0.06991640922113 – 0.0854343293041774	0.0395260607947688	0.196299855981363	0.844463	1
FGFR2 ~ Case_Control + Gender + Age	Control/Depressed	FGFR2	Case-Control:Depressed	-0.0120703	0.00725564513885748	-0.0668942948251143 – 0.0814055851028293	0.0377321030175464	0.192293685180585	0.847598	1
GPNMB ~ Case_Control + Gender + Age	Control/Depressed	GPNMB	Case-Control:Depressed	-0.00758414	-0.00474107024556492	-0.0579099647981035 – 0.0484278243069736	0.0270556416844061	-0.175234071358119	0.860973	1
DPEP1 ~ Case_Control + Gender + Age	Control/Depressed	DPEP1	Case-Control:Depressed	-0.0257128	0.010137731169895	-0.125847356223099 – 0.146122818562889	0.0691976733744566	0.146503931064786	0.883588	1
CCL27 ~ Case_Control + Gender + Age	Control/Depressed	CCL27	Case-Control:Depressed	-0.0281418	0.00137257122824468	-0.101078020335428 – 0.103823162791918	0.052133235400694	0.026328142070891	0.979007	1
ADAM15 ~ Case_Control + Gender + Age	Control/Depressed	ADAM15	Case-Control:Depressed	-0.00810446	0.00111501766277478	-0.104612058016206 – 0.106842093341755	0.0538005143793986	0.0207250372164053	0.983474	1

## Sheet: PSY (antidepr, S6)
Model formula	Contrast	Gene	Coef.	logFC	β	95% CI β	Std. Error β	T.value	P.value	Adj.P.val
RBKS ~ Case_Control + Antidepr + Gender + Age	Control/Depressed	RBKS	Case-Control:Depressed	0.207229	0.246826820452117	0.0594432934559656 – 0.434210347448268	0.0952538948270378	2.59125173726812	0.00998872	0.429515
CRADD ~ Case_Control + Antidepr + Gender + Age	Control/Depressed	CRADD	Case-Control:Depressed	0.296083	0.215299973507341	0.0291658541536186 – 0.401434092861064	0.0946187752619631	2.27544663214313	0.0235219	1
CD63 ~ Case_Control + Antidepr + Gender + Age	Control/Depressed	CD63	Case-Control:Depressed	0.180487	0.171564803799417	0.00994121621913838 – 0.333188391379696	0.0821591762079312	2.08820014656933	0.0375484	1
PMVK ~ Case_Control + Antidepr + Gender + Age	Control/Depressed	PMVK	Case-Control:Depressed	0.379647	0.287975226619311	0.00598868094815108 – 0.569961772290472	0.143344066549415	2.0089790498586	0.0453559	1
PPP3R1 ~ Case_Control + Antidepr + Gender + Age	Control/Depressed	PPP3R1	Case-Control:Depressed	0.145415	0.132667643065526	0.00266704695520567 – 0.262668239175846	0.0660840539606186	2.00755908747043	0.0455075	1
FKBP5 ~ Case_Control + Antidepr + Gender + Age	Control/Depressed	FKBP5	Case-Control:Depressed	0.297899	0.229945546456608	-0.0148321869667473 – 0.474723279879963	0.124429467463209	1.84799912066326	0.0654998	1
PSME1 ~ Case_Control + Antidepr + Gender + Age	Control/Depressed	PSME1	Case-Control:Depressed	0.125024	0.150601568953053	-0.0111287602661552 – 0.312331898172261	0.0822134368839428	1.83183643284067	0.0678797	1
ASGR1 ~ Case_Control + Antidepr + Gender + Age	Control/Depressed	ASGR1	Case-Control:Depressed	0.0695119	0.107965069001944	-0.0111000618463413 – 0.22703019985023	0.0605251573241177	1.78380484702884	0.075377	1
SMOC1 ~ Case_Control + Antidepr + Gender + Age	Control/Depressed	SMOC1	Case-Control:Depressed	0.0798368	0.0745999576895836	-0.0112943878954223 – 0.160494303274589	0.0436632349265122	1.7085302501095	0.0884812	1
FUT8 ~ Case_Control + Antidepr + Gender + Age	Control/Depressed	FUT8	Case-Control:Depressed	0.172663	0.107918387449242	-0.0165038347442731 – 0.232340609642757	0.0632483626333431	1.70626373483936	0.0889027	1
SFRP1 ~ Case_Control + Antidepr + Gender + Age	Control/Depressed	SFRP1	Case-Control:Depressed	0.116986	0.0940447075655881	-0.0163917702521674 – 0.204481185383343	0.0561388976488688	1.67521471749959	0.0948422	1
PTS ~ Case_Control + Antidepr + Gender + Age	Control/Depressed	PTS	Case-Control:Depressed	0.12761	0.154563051070523	-0.030140229196165 – 0.33926633133721	0.0938914274630625	1.64618917026614	0.10068	1
IFI30 ~ Case_Control + Antidepr + Gender + Age	Control/Depressed	IFI30	Case-Control:Depressed	0.137692	0.118405958882205	-0.0284758013548967 – 0.265287719119307	0.0746653666195666	1.58582170346132	0.11374	1
MAD1L1 ~ Case_Control + Antidepr + Gender + Age	Control/Depressed	MAD1L1	Case-Control:Depressed	0.236351	0.141716313221529	-0.0426341216629409 – 0.326066748106	0.0937120632603137	1.51225262032562	0.13143	1
WWP2 ~ Case_Control + Antidepr + Gender + Age	Control/Depressed	WWP2	Case-Control:Depressed	0.142135	0.114551240833185	-0.0355386875271768 – 0.264641169193546	0.0762961957212449	1.50140173766603	0.134211	1
HMOX2 ~ Case_Control + Antidepr + Gender + Age	Control/Depressed	HMOX2	Case-Control:Depressed	0.0446725	0.101973552678441	-0.0332402189719077 – 0.237187324328791	0.0687341016065623	1.48359475565919	0.138874	1
PTPN1 ~ Case_Control + Antidepr + Gender + Age	Control/Depressed	PTPN1	Case-Control:Depressed	0.263171	0.159083385108553	-0.0603597238376671 – 0.378526494054773	0.111550951970878	1.42610513220975	0.154786	1
TBCB ~ Case_Control + Antidepr + Gender + Age	Control/Depressed	TBCB	Case-Control:Depressed	0.321542	0.227806530431581	-0.116807500884229 – 0.572420561747391	0.175179906265463	1.30041472956589	0.194369	1
NEFL ~ Case_Control + Antidepr + Gender + Age	Control/Depressed	NEFL	Case-Control:Depressed	0.0986459	0.0793022165646766	-0.0477252650414328 – 0.206329698170786	0.0645727112036927	1.22810727761639	0.220285	1
KLB ~ Case_Control + Antidepr + Gender + Age	Control/Depressed	KLB	Case-Control:Depressed	-0.413415	-0.126833215327616	-0.335356048396712 – 0.0816896177414796	0.105999776653834	-1.1965422884033	0.232347	1
ADGRB3 ~ Case_Control + Antidepr + Gender + Age	Control/Depressed	ADGRB3	Case-Control:Depressed	0.0338059	0.0665801139661776	-0.0479185698041406 – 0.181078797736496	0.0582038653905589	1.14391223880772	0.253492	1
FGFR2 ~ Case_Control + Antidepr + Gender + Age	Control/Depressed	FGFR2	Case-Control:Depressed	0.022446	0.0476932156336561	-0.0384277430567351 – 0.133814174324047	0.0437784306497054	1.08942268888702	0.276765	1
AKT1S1 ~ Case_Control + Antidepr + Gender + Age	Control/Depressed	AKT1S1	Case-Control:Depressed	0.152607	0.105411520704122	-0.0939736085604742 – 0.304796649968718	0.101354747866579	1.04002548398505	0.299092	1
CD302 ~ Case_Control + Antidepr + Gender + Age	Control/Depressed	CD302	Case-Control:Depressed	0.0269705	0.066301894921186	-0.0781035075004456 – 0.210707297342818	0.0734065434418294	0.90321505158088	0.367073	1
IL15 ~ Case_Control + Antidepr + Gender + Age	Control/Depressed	IL15	Case-Control:Depressed	0.0746815	0.0517095795875049	-0.0711717029365221 – 0.174590862111532	0.0624650466846833	0.827816232148664	0.408375	1
CDH17 ~ Case_Control + Antidepr + Gender + Age	Control/Depressed	CDH17	Case-Control:Depressed	-0.151484	-0.0749913969082343	-0.259985917302562 – 0.110003123486093	0.0940394754635049	-0.797445929367579	0.425767	1
BST2 ~ Case_Control + Antidepr + Gender + Age	Control/Depressed	BST2	Case-Control:Depressed	-0.0214674	0.0515171339581647	-0.0757732541066331 – 0.178807522022962	0.0647063561647344	0.796168058467215	0.426508	1
GGT5 ~ Case_Control + Antidepr + Gender + Age	Control/Depressed	GGT5	Case-Control:Depressed	0.0493032	0.0358513056376898	-0.0570145806478866 – 0.128717191923266	0.0472071238441768	0.759446937628085	0.448129	1
IL32 ~ Case_Control + Antidepr + Gender + Age	Control/Depressed	IL32	Case-Control:Depressed	-0.0365096	0.0534151145766679	-0.103678576047031 – 0.210508805200367	0.0798564640368223	0.668889052638718	0.504035	1
CD33 ~ Case_Control + Antidepr + Gender + Age	Control/Depressed	CD33	Case-Control:Depressed	0.0253639	0.105956837524397	-0.216813581230539 – 0.428727256279334	0.164075999711507	0.645779015277677	0.518873	1
PLA2G10 ~ Case_Control + Antidepr + Gender + Age	Control/Depressed	PLA2G10	Case-Control:Depressed	-0.125204	-0.0683837584445589	-0.281375837123457 – 0.14460832023434	0.108271657528832	-0.631594269500757	0.528091	1
CRIP2 ~ Case_Control + Antidepr + Gender + Age	Control/Depressed	CRIP2	Case-Control:Depressed	0.0115383	0.0457531401607926	-0.09827023050082 – 0.189776510822405	0.0732123427366084	0.624937523518348	0.532445	1
ADAM15 ~ Case_Control + Antidepr + Gender + Age	Control/Depressed	ADAM15	Case-Control:Depressed	0.0143573	0.0407024969650107	-0.0885405403269004 – 0.169945534256922	0.0656989591277332	0.619530316848341	0.535996	1
DEFB4A ~ Case_Control + Antidepr + Gender + Age	Control/Depressed	DEFB4A	Case-Control:Depressed	-0.0889632	0.109280511819957	-0.250480268163405 – 0.469041291803319	0.182879552161125	0.597554568176521	0.550548	1
EIF4B ~ Case_Control + Antidepr + Gender + Age	Control/Depressed	EIF4B	Case-Control:Depressed	0.0374886	0.0781843658651094	-0.179777358169843 – 0.336146089900061	0.131131371708738	0.596229299261569	0.551432	1
GPNMB ~ Case_Control + Antidepr + Gender + Age	Control/Depressed	GPNMB	Case-Control:Depressed	0.0223231	0.0201998676019351	-0.0492703566745339 – 0.0896700918784041	0.0353142538350099	0.572003239720426	0.56771	1
DSG3 ~ Case_Control + Antidepr + Gender + Age	Control/Depressed	DSG3	Case-Control:Depressed	-0.00839038	0.0341430541424051	-0.0922324223999755 – 0.160518530684786	0.0642412732018432	0.531481591828499	0.595444	1
CCL27 ~ Case_Control + Antidepr + Gender + Age	Control/Depressed	CCL27	Case-Control:Depressed	-0.0217497	0.0244676947685894	-0.105420050085063 – 0.154355439622242	0.0660266875426305	0.370572804410211	0.711194	1
CDH15 ~ Case_Control + Antidepr + Gender + Age	Control/Depressed	CDH15	Case-Control:Depressed	-0.162887	-0.0270863773986207	-0.196041294283144 – 0.141868539485903	0.0858859588215558	-0.315376084406273	0.752676	1
DPEP1 ~ Case_Control + Antidepr + Gender + Age	Control/Depressed	DPEP1	Case-Control:Depressed	0.00960441	0.0154656134058633	-0.134788122934322 – 0.165719349746049	0.0763794653038603	0.20248391821462	0.839664	1
NPM1 ~ Case_Control + Antidepr + Gender + Age	Control/Depressed	NPM1	Case-Control:Depressed	-0.00587644	-0.0205920825189249	-0.331619492619746 – 0.290435327581896	0.158106599256604	-0.130241764833006	0.896455	1
LTBP3 ~ Case_Control + Antidepr + Gender + Age	Control/Depressed	LTBP3	Case-Control:Depressed	-0.0700339	0.0118188514054454	-0.177225094594415 – 0.200862797405305	0.0960979464877334	0.122987554234096	0.902192	1
LEPR ~ Case_Control + Antidepr + Gender + Age	Control/Depressed	LEPR	Case-Control:Depressed	0.0191759	0.00648034890938071	-0.0982789523562304 – 0.111239650174992	0.0532529813312429	0.121689880028909	0.903219	1

## Sheet: GSE53987 (S7)
Contrast	Model formula	Tissue	Gene	ID	Sequence Type	Coef.	logFC	β	95% CI β	P.value	Adj.P.
control/major depressive disorder	~ Case-Control + gender + race + age + ph + pmi + rin	hippocampus	CD63	200663_at	Exemplar sequence	Case-Control: major depressive disorder	-0.0841036	-0.10136937614659	-0.26498417796069 – 0.0622454256675105	0.214488	1
control/major depressive disorder	~ Case-Control + gender + race + age + ph + pmi + rin	hippocampus	PPP3R1	204506_at	Consensus sequence	Case-Control: major depressive disorder	-0.0251163	0.194667723853971	-0.248885400434678 – 0.638220848142619	0.37581	1
control/major depressive disorder	~ Case-Control + gender + race + age + ph + pmi + rin	hippocampus	PPP3R1	204507_s_at	Exemplar sequence	Case-Control: major depressive disorder	0.0289251	0.236071123233575	-0.314782269763197 – 0.786924516230347	0.386986	1
control/major depressive disorder	~ Case-Control + gender + race + age + ph + pmi + rin	hippocampus	RBKS	219222_at	Exemplar sequence	Case-Control: major depressive disorder	-0.0203097	-0.0373008474364139	-0.155506340380593 – 0.0809046455077657	0.522793	1
control/major depressive disorder	~ Case-Control + gender + race + age + ph + pmi + rin	hippocampus	ASGR1	206743_s_at	Exemplar sequence	Case-Control: major depressive disorder	0.0934097	0.0461293952943505	-0.127208386825394 – 0.219467177414095	0.589521	1
control/major depressive disorder	~ Case-Control + gender + race + age + ph + pmi + rin	hippocampus	HMOX2	218121_at	Exemplar sequence	Case-Control: major depressive disorder	-0.0273757	-0.024565889882815	-0.12983835951803 – 0.0807065797523997	0.635932	1
control/major depressive disorder	~ Case-Control + gender + race + age + ph + pmi + rin	hippocampus	PMVK	203515_s_at	Exemplar sequence	Case-Control: major depressive disorder	0.0122711	-0.0221097117001661	-0.138253969824235 – 0.0940345464239032	0.699161	1
control/major depressive disorder	~ Case-Control + gender + race + age + ph + pmi + rin	hippocampus	RBKS	57540_at	Consensus sequence	Case-Control: major depressive disorder	-0.011571	-0.00541894818500822	-0.169033016393915 – 0.158195120023898	0.94632	1
control/major depressive disorder	~ Case-Control + gender + race + age + ph + pmi + rin	hippocampus	CRADD	209833_at	Exemplar sequence	Case-Control: major depressive disorder	-0.01451	-0.00271699737217316	-0.186253887687886 – 0.180819892943539	0.975992	1
control/major depressive disorder	~ Case-Control + gender + race + age + ph + pmi + rin	hippocampus	HMOX2	218120_s_at	Exemplar sequence	Case-Control: major depressive disorder	-0.0142574	0.000960734066290102	-0.242079250912805 – 0.244000719045385	0.993588	1
control/major depressive disorder	~ Case-Control + gender + race + age + ph + pmi + rin	Pre-frontal cortex (BA46)	PPP3R1	204506_at	Consensus sequence	Case-Control: major depressive disorder	0.27664	0.337603110152261	0.0883956576254918 – 0.586810562679031	0.00972261	0.0972261
control/major depressive disorder	~ Case-Control + gender + race + age + ph + pmi + rin	Pre-frontal cortex (BA46)	PPP3R1	204507_s_at	Exemplar sequence	Case-Control: major depressive disorder	0.160045	0.265287608652288	-0.00522690803957571 – 0.535802125344152	0.0542863	0.542863
control/major depressive disorder	~ Case-Control + gender + race + age + ph + pmi + rin	Pre-frontal cortex (BA46)	PMVK	203515_s_at	Exemplar sequence	Case-Control: major depressive disorder	-0.0834095	-0.0904141761414476	-0.188329864751146 – 0.00750151246825051	0.0689471	0.689471
control/major depressive disorder	~ Case-Control + gender + race + age + ph + pmi + rin	Pre-frontal cortex (BA46)	RBKS	219222_at	Exemplar sequence	Case-Control: major depressive disorder	0.0352811	0.0316012789569628	-0.0590299275166426 – 0.122232485430568	0.480992	1
control/major depressive disorder	~ Case-Control + gender + race + age + ph + pmi + rin	Pre-frontal cortex (BA46)	RBKS	57540_at	Consensus sequence	Case-Control: major depressive disorder	0.0170157	0.0407750421243711	-0.0830606501711887 – 0.164610734419931	0.505541	1
control/major depressive disorder	~ Case-Control + gender + race + age + ph + pmi + rin	Pre-frontal cortex (BA46)	CD63	200663_at	Exemplar sequence	Case-Control: major depressive disorder	-0.0223209	-0.0178450780680879	-0.0785123154913704 – 0.0428221593551946	0.551669	1
control/major depressive disorder	~ Case-Control + gender + race + age + ph + pmi + rin	Pre-frontal cortex (BA46)	CRADD	209833_at	Exemplar sequence	Case-Control: major depressive disorder	-0.0374252	-0.0368626125048128	-0.163424705534757 – 0.0896994805251311	0.555554	1
control/major depressive disorder	~ Case-Control + gender + race + age + ph + pmi + rin	Pre-frontal cortex (BA46)	HMOX2	218120_s_at	Exemplar sequence	Case-Control: major depressive disorder	-0.0108009	-0.0334289562476782	-0.16223938470416 – 0.0953814722088042	0.599193	1
control/major depressive disorder	~ Case-Control + gender + race + age + ph + pmi + rin	Pre-frontal cortex (BA46)	ASGR1	206743_s_at	Exemplar sequence	Case-Control: major depressive disorder	0.0156762	-0.00154044223273657	-0.145283234366311 – 0.142202349900838	0.982642	1
control/major depressive disorder	~ Case-Control + gender + race + age + ph + pmi + rin	Pre-frontal cortex (BA46)	HMOX2	218121_at	Exemplar sequence	Case-Control: major depressive disorder	0.0202374	0.000333708671884578	-0.0583565547399682 – 0.0590239720837374	0.99079	1
control/major depressive disorder	~ Case-Control + gender + race + age + ph + pmi + rin	Associative striatum	PMVK	203515_s_at	Exemplar sequence	Case-Control: major depressive disorder	0.0470304	0.0540426535845817	-0.0459347058544255 – 0.154020013023589	0.276689	1
control/major depressive disorder	~ Case-Control + gender + race + age + ph + pmi + rin	Associative striatum	ASGR1	206743_s_at	Exemplar sequence	Case-Control: major depressive disorder	-0.0440124	-0.0385780607189884	-0.168992272065589 – 0.0918361506276118	0.54843	1
control/major depressive disorder	~ Case-Control + gender + race + age + ph + pmi + rin	Associative striatum	PPP3R1	204506_at	Consensus sequence	Case-Control: major depressive disorder	0.109671	0.0644793943482641	-0.172634453604378 – 0.301593242300906	0.580966	1
control/major depressive disorder	~ Case-Control + gender + race + age + ph + pmi + rin	Associative striatum	CD63	200663_at	Exemplar sequence	Case-Control: major depressive disorder	0.0222975	0.0173212054469533	-0.0761663649957665 – 0.110808775889673	0.706413	1
control/major depressive disorder	~ Case-Control + gender + race + age + ph + pmi + rin	Associative striatum	RBKS	219222_at	Exemplar sequence	Case-Control: major depressive disorder	-0.00711615	0.0157287477952467	-0.0747772834253865 – 0.10623477901588	0.723808	1
control/major depressive disorder	~ Case-Control + gender + race + age + ph + pmi + rin	Associative striatum	HMOX2	218121_at	Exemplar sequence	Case-Control: major depressive disorder	0.00145165	0.00765699324867677	-0.0509150320747733 – 0.0662290185721269	0.79027	1
control/major depressive disorder	~ Case-Control + gender + race + age + ph + pmi + rin	Associative striatum	RBKS	57540_at	Consensus sequence	Case-Control: major depressive disorder	-0.0240939	-0.0124841632186963	-0.123124634844502 – 0.098156308407109	0.818403	1
control/major depressive disorder	~ Case-Control + gender + race + age + ph + pmi + rin	Associative striatum	HMOX2	218120_s_at	Exemplar sequence	Case-Control: major depressive disorder	-0.0264742	-0.00942529941047733	-0.155624093725318 – 0.136773494904364	0.895595	1
control/major depressive disorder	~ Case-Control + gender + race + age + ph + pmi + rin	Associative striatum	CRADD	209833_at	Exemplar sequence	Case-Control: major depressive disorder	-0.00211089	0.00417060476588977	-0.0835101255088033 – 0.0918513350405828	0.922862	1
control/major depressive disorder	~ Case-Control + gender + race + age + ph + pmi + rin	Associative striatum	PPP3R1	204507_s_at	Exemplar sequence	Case-Control: major depressive disorder	0.106412	-0.0195768427129676	-0.449826823482392 – 0.410673138056456	0.9262	1

## Sheet: GSE64930 (S8)
Contrast	Model formula	Gene	ID	Probe Type	Coef.	logFC	β	95% CI β	P.value	Adj.P.
control/case	Probe ~ Case-Control + Sex + Age + RIN + SV1 + SV2 + SV3	PPP3R1	ILMN_1796962	S	Case-Control: Case	0.126256	0.106096008197863	0.00349380391157145 – 0.208698212484154	0.0427421	0.256453
control/case	Probe ~ Case-Control + Sex + Age + RIN + SV1 + SV2 + SV3	PMVK	ILMN_1715896	S	Case-Control: Case	-0.0142173	-0.0387363913845894	-0.0883332172876623 – 0.0108604345184834	0.125314	0.751886
control/case	Probe ~ Case-Control + Sex + Age + RIN + SV1 + SV2 + SV3	ASGR1	ILMN_1769013	S	Case-Control: Case	0.0796582	0.0281044614267342	-0.0538383793286664 – 0.110047302182135	0.500135	1
control/case	Probe ~ Case-Control + Sex + Age + RIN + SV1 + SV2 + SV3	CRADD	ILMN_1690282	S	Case-Control: Case	0.0155537	0.0103396507837632	-0.0382562027683971 – 0.0589355043359235	0.675655	1
control/case	Probe ~ Case-Control + Sex + Age + RIN + SV1 + SV2 + SV3	CD63	ILMN_1753468	S	Case-Control: Case	0.0213016	0.0127996947426114	-0.0570646436095625 – 0.0826640330947853	0.718634	1
control/case	Probe ~ Case-Control + Sex + Age + RIN + SV1 + SV2 + SV3	RBKS	ILMN_1732127	S	Case-Control: Case	-0.00661911	0.00806766307576559	-0.0459992486389598 – 0.0621345747904909	0.769178	1

## Sheet: GSE98793 (S9)
Contrast	Model formula	Gene	ID	Sequence Type	Coef.	logFC	β	95% CI β	P.value	Adj.P.
Control/MDD	Probe ~ Case-Control + anxiety + gender + age	CD63	200663_at	Exemplar sequence	Case-Control: MDD	0.136644	0.19303368091804	0.110888256290457 – 0.275179105545623	6.66018e-06	5.99416e-05
Control/MDD	Probe ~ Case-Control + anxiety + gender + age	ASGR1	206743_s_at	Exemplar sequence	Case-Control: MDD	0.118221	0.157240175208849	0.0381670919374168 – 0.276313258480281	0.00992475	0.0893228
Control/MDD	Probe ~ Case-Control + anxiety + gender + age	RBKS	219222_at	Exemplar sequence	Case-Control: MDD	0.0665314	0.0646115423177391	-0.0450787984579022 – 0.17430188309338	0.246713	1
Control/MDD	Probe ~ Case-Control + anxiety + gender + age	PPP3R1	204507_s_at	Exemplar sequence	Case-Control: MDD	0.177914	0.0988957078882311	-0.0974823117989178 – 0.29527372757538	0.321767	1
Control/MDD	Probe ~ Case-Control + anxiety + gender + age	PPP3R1	204506_at	Consensus sequence	Case-Control: MDD	0.0525503	0.0517151131284187	-0.0676259107142422 – 0.17105613697108	0.393722	1
Control/MDD	Probe ~ Case-Control + anxiety + gender + age	PMVK	203515_s_at	Exemplar sequence	Case-Control: MDD	-0.040583	-0.0411228420751769	-0.140102429820487 – 0.0578567456701327	0.413484	1
Control/MDD	Probe ~ Case-Control + anxiety + gender + age	HMOX2	218120_s_at	Exemplar sequence	Case-Control: MDD	-0.0431881	-0.0314927408806199	-0.146901386577953 – 0.0839159048167133	0.590997	1
Control/MDD	Probe ~ Case-Control + anxiety + gender + age	HMOX2	218121_at	Exemplar sequence	Case-Control: MDD	-0.0171472	-0.0259929238555571	-0.13810882264002 – 0.086122974928906	0.647945	1
Control/MDD	Probe ~ Case-Control + anxiety + gender + age	CRADD	209833_at	Exemplar sequence	Case-Control: MDD	0.0022699	-0.00632331875202821	-0.0708787283066386 – 0.0582320908025822	0.846987	1

## Sheet: GSE46743 (S10)
Contrast	Model formula	Gene	ID	Probe Type	Coef.	logFC	β	95% CI β	P.value	Adj.P.
control/case	Probe ~ Case-Control + age	PMVK	ILMN_1715896	S	Case-Control: Case	-0.0403372	-0.058609049606198	-0.105849224322109 – -0.0113688748902872	0.015362	0.092172
control/case	Probe ~ Case-Control + age	RBKS	ILMN_1732127	S	Case-Control: Case	-0.0307845	-0.0571296670533071	-0.111826637862154 – -0.00243269624446033	0.040756	0.244536
control/case	Probe ~ Case-Control + age	PPP3R1	ILMN_1796962	S	Case-Control: Case	0.0933073	0.112628121047274	-0.0309801112098564 – 0.256236353304405	0.123374	0.740243
control/case	Probe ~ Case-Control + age	CRADD	ILMN_1690282	S	Case-Control: Case	0.0364066	0.0362604307987516	-0.0100389407224663 – 0.0825598023199696	0.123897	0.743382
control/case	Probe ~ Case-Control + age	ASGR1	ILMN_1769013	S	Case-Control: Case	0.0790869	0.0516919805602804	-0.0466946276054837 – 0.150078588726045	0.300979	1
control/case	Probe ~ Case-Control + age	CD63	ILMN_1753468	S	Case-Control: Case	0.0226862	0.0197813772358522	-0.0707312948949336 – 0.110294049366638	0.666571	1
